# Supplementary material for: Reported Māori consumer experiences of health systems and programs in qualitative research: a systematic review with meta-synthesis
Source: Int J Equity Health. 2019 Oct 28;18:163. doi: 10.1186/s12939-019-1057-4 (PMC6816189; doi:10.1186/s12939-019-1057-4)
Supplement: Supplementary file 2 — Additional file 2. Dataset used for analysis. [file 12939_2019_1057_MOESM2_ESM.xlsx]

## Sheet: Baseline characteristics
Study ID	No. of Maori participants (patients and/or whānau)	Age range	M:F	Participant selection	Data collection	Health setting	Conceptual methodological framework	Topic	Participants	Ethnicity determination	Government source funding	Funding source
White 1999	19	14-60 years	NS	Snowballing	Interviews and written responses	Physiotherapy	-	Perceptions of health, illness and physiotherapy among Maori	Ngati Tama marae iwi members	-	y	Health Research Council of NZ
Tipene-Leach 2000	26	Mid-teens to late thirties	9:17	Personal networks and Māori health initiatives	Focus groups	Sudden infant death syndrome	-	Infant care practices	Parents or caregivers of under 12 month old infants within Maori, Tongan, Samoan, Cook Island, Niuean, and Pakaha communities	-	y	Health Research Council of NZ
Bassett 2002	6	-	1:5	Asked by clinician involved in care	Interviews	Physiotherapy	Phenomenology	Experiences of physiotherapy	Patients recently completed or undergoing physiotherapy	-	y	Health Research Council of NZ
Buetow 2003	10	30-79	3:7	Personal networks and snowballing	Interviews	General practice	-	Accessing general practitioner care for child asthma	Consumer representatives	-		-
Cram 2003	28	17-75	-	Marae-based programs	Interviews	Marae-based health programme	Kaupapa Māori	Maori health	Members of urban, marae-based health services	-	y	Health Research Council of NZ
Williams 2003	20	40-70	20:0	Sampling from larger study	Interviews	Prostate disease	Naturalistic approach	Health seeking for prostate health problems	Men with abnormal blood test (prostate-specific antigen)	-	y	Health Research Council of NZ; Wellington Medical Research Foundation' Wellington School of Medicine Surgical Research Trust; The Community Trust of Wellington; The University of Otago
Gibbs 2004	8	27-50	6:2	Approached via care workers	Interviews	Community treatment orders in psychiatric care	-	Community treatment orders	Patients who had been under community treatment order	Self-identification	y	Health Research Council of NZ
Glover 2005	130	16-62	29:101	-	Interviews	Smoking cessation	Te Whare Tapa Wha	Smoking cessation	Smokers intending to quit	Self-identification	y	Health Research Council of NZ
van der Oest 2005	-	-	-	Contact list in New Settlers Handbook, listing immigrant communities and community representatives. Unclear how Māori participants selected	Interviews	Community groups	-	Health services for tuberculosis	Community members	-		-
Bolitho 2006	4 families	-	-	Contacted by Māori health advisor	Interviews	Padiatric hospital care	-	Accessing care for children with respiratory illness	Whānau accessing care for child with respiratory illness	Health record		-
Corbett 2006	7 focus groups and 3 interviews	-	-	-	Focus groups; interviews	Hospital care for stroke	-	Whānau experiences of caring for whānau with stroke	Whānau of patients experiencing stroke	-		-
Penney 2006	25	40-70+	14:11	Purposive sampling via Māori primary care providers and general practice	Interviews	Primary health care	Kaupapa Māori action research	Heart disease management	Patients with ischaemic heart disease	-	y	Health Research Council of NZ
Buetow 2007	5	39-57	0:5	Purposive sampling from screening program enrollees	Interviews	Cervical screening program	Hermeneutic phenomenology	Cervical cancer screening	Women overdue for cervical smear	Self-identification	y	National Screening Unit
Dew 2007	7	-	2:5	Purposive sampling from larger study	Interviews	General practice	-	Mental health in general practice	Patients in general practice	-	y	University of Otago
Lovell 2007	4	-	-	Recruited at time of appointment for cervical smear	Interviews	Cervical screening program	-	Cervical cancer screening	Women overdue for cervical smear	-		-
Fernandez 2008	5	28-45	0:5	Purposive sampling through local Māori organisation	Focus groups	Smoking cessation	-	Smoking cessation initiatives	Women who had stopped smoking	Self-identification		-
Waetford 2008	16	17-23	0:16	Purposive sampling via community contacts and volunteers	Interviews	Sexual health	Kaupapa Māori	Sexual health and sexually transmitted infections	Young women	Self-identification	y	Health Research Council of NZ; Ministry of Health
Walker 2008	44	20-80	-	Recruited by Māori health providers	Interviews and focus groups	Cancer	-	Experiences of cancer	Patients and whānau affected by cancer	-		Cancer Society of New Zealand
Wilson 2008	38	24-61	0:38	Purposive sampling via māori community representatives	Interviews with individuals or groups	Health services	Grounded theory	Mainstream health services	Women	Self-identification		-
Arlidge 2009	8 whānau	-	-	Maximum variation sampling from database of trauma admissions	Interviews with individuals or groups	Injured children	-	Whānau experiences of hospital care for injured children	Whānau of children admitted to hospital for injury	-	y	Health Research Council of NZ
Edwards 2009	9	20-45	9:0	Recruitment via regional health workers in Māori SIDS Prevention Program	Interviews	Sudden infant death syndrome	Kaupapa Māori; discourse analysis	Experiences of sudden infant death syndrone	Fathers of babies dying from SIDS	-		-
Glover 2009a	59 mothers; 27 whānau members	-	-	Network and snowballing via researcher networks and health providers (midwives, Māori nurses and community health workers) and advertisements and publicity articles	Interviews	Infant feeding	-	Breastfeeding	Mother's and whānau with babies born in previous 3 years	Self-identification	y	Health Research Council of NZ
Glover 2009b	8	38-58	3:5	Recruited via community organisations	Interviews; focus groups	Assisted reproduction	-	Assisted human reproduction	Takatāpui with experience of assisted reproduction/infertility	-		-
Jansen 2009	86 (10 hui)	-	-	Snowballing via leaders of local marae or community groups, facilitated by Māori researchers in project team	Hui	Health services	-	Health services	Health consumers	-	y	Health Research Council of NZ; Ministry of Health; ACC
Wiley 2009	34	-	-	Snowballing via service providers	Interviews with individuals or groups	Disability services	-	Disability services	Consumers and caregivers using disability services	-	y	Fulbright New Zealand; Te Pūmanawa Hauora
Handley 2010	4	-	-	Purposive sampling via primary heath practitioners	Interviews	Type 2 diabetes	Phenomenological; grounded theory	Lived experiences of type 2 diabetes	Patients with type 2 diabetes	-	y	General Practice Trust, the Ministry of Health Primary Health Care Nursing fund, the New Zealand Nurses Organisation, the Whanganui District Health Board Clinical Training Agency fund and Diabetes New Zealand
Laird 2010	18	-	-	Recruited via mental health support agencies	Interviews with individuals or groups	Mental health services	-	Diagnostic classification within mental health services	Families in contact with mental health services	Self-identification		-
McManus 2010	17	19-38	0:17	Recruited via Māori SIDS Prevention Programme	Interviews	Sudden infant death syndrome	-	Life story of women experiencing sudden infant death syndrome	Women experiencing sudden infant death syndrome	-	y	Health Research Council of NZ
Pitama 2011	30	25-70	11:19	Recruited via provider network and snowballing	Focus groups	Primary health care	-	Te reo in primary care	Patients using health services	Self-identification	y	Ministry of Health
Shih 2011	7	46-77	-	Random selection from consented patients receiving haemodialysis at a single clinical centre	Interviews	Haemodialysis	Hermeneutical analysis	Experience of haemodialysis	Haemodialysis patients living in rural area	Self-identification		-
Thompson-Evans 2011	18	16-60	7:11	Convenience and snowballing via research networks	Focus groups and individual interviews	Smoking cessation	-	Rongoa to support smoking cessation	Smokers	Self-identification	y	University of Auckland
Bassett-Clarke 2012	21	50-84	6:15	Recruited via community-based social, church, sports, and medication support groups in local hospitals	Focus groups	Community	Bio-psychosocial model	Medicine taking	Community members	Self-identification		Pharmacy Education Research Foundation
Evans 2012	-	-	-	-	Interviews	Community	Interpretive phenomenological analysis	Genetic technologies	Community members	-		-
Glover 2012	60	17-43	0:60	Recruited through Māori health care services	Interviews	Māori primary health care services	-	Smoking cessation in pregnancy	Pregnant women who smoke	-		-
Gray 2012	28	-	-	Purposive sampling in consultation with Ministry of Health staff	Focus groups	Communities vulnerable to H1N1 virus infection	-	Communication campaigns for influenza A (H1N1)	Community members	-	y	Health Research Council of NZ; Ministry of Health
Sheridan 2012	8	-	-	Identified from emergency care database of large urban teaching hospital	Interviews	Chronic health conditions leading to hospital admission	-	tified	Patients admitted to hospital with chronic health condition	-	y	New Zealand Tertiary Education Commission
Wilson 2012	11	-	-	-	Interviews	Acute medical-surgical hospitalisation	-	Hospital experiences	Patients admitted to medical or surgical setting	Self-identification	y	Health Research Council of NZ; Ministry of Health
Elder 2013	9 marae	-	-		Wānanga	Child and adolescent brain injury	Kaupapa Māori	Child and adolescent brain injury	Marae communities	Identified by marae koroua/kuia/Rōpū Kaitiaki		-
Frey 2013	7	-	-	Purposive sampling identified as eligible for hospice services by health professional	Interviews	Hospice care	-	Hospice service use	Cancer patients, whānau (including bereaved whānau)	Self-identification	y	Counties Manukau District Health Board; Totara Hospice South Auckland
Johnson 2013	6	-	3:3	Identified through service agencies	Interviews	Homelessness	Looking locally to understand systemic elements of sociocultural world	Needs of homeless people with mental health concerns	Homeless people	-		-
Lee 2013	7	-	0:7	Purposive sampling through flyers and snowballing	Interviews	Primary health care	Kaupapa Māori	Barries to sole mothers' access to primary care	Sole mothers	Self-identification	y	University of Auckland
Slater 2013	12 patients and whānau	Mid-30s to mid-70s	-	Identifed by Māori health providers	Interviews	Cancer care services	-	Access to and through cancer care	Patients and whānau affected by cancer	-	y	Health Research Council of NZ; Ministry of Health
Te Karu 2013	12	48-79	-	Invited from intervention trial or gout clinic	Interviews	Gout treatment	Kaupapa Māori	Gout management	Patients with gout	Self-identification		-
Angelo 2014	2	38-59	1:1	Recruited via research network	Interviews	Hospice care	-	Hospice family caregiving	Family members of dying patients	-		-
Bakker 2014	25	-	-	Recruited via community health providers or sleep laboratories	Focus groups	Obstructive sleep apnoea treatment	-	Continuous positive airway pressure treatment for obstructive sllep apnoea	Patients referred for CPAP treatment	Self-identification		-
Johnston Taylor 2014	7	34-74	1:6	Identified in hospice patient record database and recruited via letter of invitation	Focus groups and interviews	Hospice care	-	Hospice care	Family members of patients who had used hospice service and kaumātua	-	y	Health Research Council of NZ
Makowharemahihi 2014	44	14-20	0:44	Identified and recruited through local health, education, and social service providers	Interviews	Maternity care	Kaupapa Māori	Maternity care	Pregnant woman pre- and after birth	Self-identification	y	Health Research Council of NZ
McLellan 2014	11 patients and 23 whānau members	50-79	4:7	Recrutied through researcher personal networks and speech language therapists	Interviews	Speech langauge therapy	Kaupapa Māori	Speech language therapy services	Patients and whānau affected by aphasia	-	y	University of Auckland; Henry Rongomau Bennet scholarship; Tavistock Trust for aphasia
School of Physio 2014	29	17-74	18:10	Recruited through community programs	Interviews	Disability services	Kaupapa Māori	Disability services	Users of disability services and whānau	Self-identification	y	Health Research Council of NZ; Ministry of Health
Abel 2015	12	19-39	0:12	Recruited from Kahungunu Infant Safe Sleep study identifed by research nurse using maximum variation sampling	Interviews	Infant sleeping	Māori-focussed	Wahakura (flax bassinet) use for infant sleeping	Mothers	Self-identification	y	New Zealand Lottery Grants Board; Eastern Institute of Technology
Slater 2015	8 patients and whānau	-	-	Identified by Māori liaison workers	Interviews	Hospice care	-	Hospice care	Hospice patients and whānau	Self-identification	y	Health Research Council of NZ
Warbrick 2016	18	28-72	18:0	Sampling from family, work, or church networks	Focus groups	Physical activity	Kaupapa Māori	Physical activity and exercise	Sedentary and overweight men	Self-identification	y	Health Research Council of NZ
Tapera 2017	5	-	-	Local marae	Interviews	Urban neighbourhood	Kaupapa Māori consistent approach	Feeding of grandchildren	Grandparents	-		-
Walker 2017	13	20-80	-	Purposive recruitment by nephrologists and nurse specialists working in three nephrology units	Interviews	Dialysis care	Grounded theory	Chronic kidney disease	Patients nearing need for dialysis or started dialysis	Self-identification		Baxter Clinical Evidence Council; New Zealand Lotteries Health

## Sheet: Rationale(s) for study
What was the stated purpose(s) of the study	White 1999	Tipene-Leach 2000	Bassett 2002	Buetow 2003	Cram 2003	Williams 2003	Gibbs 2004	Glover 2005	van der Oest 2005	Bolitho 2006	Corbett 2006	Penney 2006	Buetow 2007	Dew 2007	Lovell 2007	Fernandez 2008	Waetford 2008	Walker 2008	Wilson 2008	Arlidge 2009	Edwards 2009	Glover 2009a	Glover 2009b	Jansen 2009	Wiley 2009	Handley 2010	Laird 2010	McManus 2010	Pitama 2011	Shih 2011	Thompson-Evans 2011	Bassett-Clarke 2012	Evans 2012	Glover 2012	Gray 2012	Sheridan 2012	Wilson 2012	Elder 2013	Frey 2013	Johnson 2013	Lee 2013	Slater 2013	Te Karu 2013	Angelo 2014	Bakker 2014	Johnston Taylor 2014	Makowharemahihi 2014	McLellan 2014	School of Physio 2014
Perceptions/experiences of health delivery/healthcare	1		1		1	1	1		1	1	1	1	1	1		1	1		1	1		1	1	1	1	1	1		1	1	1	1	1	1		1	1			1	1	1	1	1	1	1		1
Access/barriers to care		1		1		1				1	1	1	1		1							1		1										1					1		1	1					1		1
Perceptions/experiences/values in health/illness	1	1			1				1								1	1	1		1		1					1										1					1				1
Impact of healthcare services on health/wellbeing/relationships/health seeking							1					1	1																1	1							1			1								1
Evidence base for implementation/intervention/policy																												1						1	1	1		1											1
Cultural appropriateness of healthcare			1																		1				1				1																			1
Identify causes/impact of health inequality																		1
[truncated: 6 more columns]

## Sheet: Sources_determinants experience
Category	What are stated sources/causes of Māori health experiences	Short form	Domain	White 1999	Tipene-Leach 2000	Bassett 2002	Buetow 2003	Cram 2003	Williams 2003	Gibbs 2004	Glover 2005	van der Oest 2005	Bolitho 2006	Corbett 2006	Penney 2006	Buetow 2007	Dew 2007	Lovell 2007	Fernandez 2008	Waetford 2008	Walker 2008	Wilson 2008	Arlidge 2009	Edwards 2009	Glover 2009a	Glover 2009b	Jansen 2009	Wiley 2009	Handley 2010	Laird 2010	McManus 2010	Pitama 2011	Shih 2011	Thompson-Evans 2011	Bassett-Clarke 2012	Evans 2012	Glover 2012	Gray 2012	Sheridan 2012	Wilson 2012	Elder 2013	Frey 2013	Johnson 2013	Lee 2013	Slater 2013	Te Karu 2013	Angelo 2014	Bakker 2014	Johnston Taylor 2014
Clinician-patient interaction	Communication between clinician and patient	Patient-clinician communication	Individual/behavioural		1	1			1	1		1	1	1	1				1	1	1	1	1	1	1		1			1	1	1	1		1		1	1	1	1		1	1		1			1	1
Cultural	Recognition of cultural practices/tikanga of patient, whānau in healthcare	Tikanga in healthcare setting	Health service/community	1	1	1	1	1	1		1				1				1		1	1	1			1		1		1		1	1	1		1	1	1	1	1	1	1	1				1		1
Health literacy	Patient and whānau health beliefs, experiences and practices	Health beliefs of patient and whānau	Individual/behavioural	1	1		1	1	1	1		1	1		1	1	1		1	1		1	1	1			1	1	1				1	1	1		1			1	1	1				1		1
Service delivery	Systemic health structures (the way health systems are organised including opening hours, location, physical environment, transport)	Physical clinical environment	Health service/community	1	1	1		1			1	1	1	1	1	1				1			1	1			1	1		1	1		1	1				1	1	1		1		1	1				1
Health literacy	Patient/whanau health literacy	Health literacy	Individual/behavioural	1		1	1		1			1	1		1					1	1		1		1	1		1		1	1		1	1				1				1				1		1
Cultural	Social norms (work expectations, appearing strong, prioritising others' needs, etc)	Patient social norms	Individual/behavioural				1		1				1					1	1	1	1	1	1	1	1		1		1	1	1		1									1		1		1
Cultural	Connection of patient with whānau/community/roles/tikanga	Cultural connectedness of patient/whānau	Individual/behavioural		1						1										1	1	1	1		1	1	1	1	1	1		1												1	1	1
Clinician-patient interaction	Relationship between patient/whānau and clinician	Patient-clinical relationship	Individual/behavioural			1		1	1	1		1					1	1			1	1						1				1							1	1			1		1	1
Historical/social/political	Previous experiences/trust in healthcare services	Previous health experiences	Health service/community	1		1		1					1			1		1	1	1	1	1					1							1	1			1	1	1		1	1
Service delivery	Accessibility of public health messages/health promotion/education/preventive healthcare	Public health promotion	Public policy		1										1			1	1						1	1				1	1		1				1	1	1					1		1
Cultural	Ethnicity of healthcare providers (concordance/discordance) with patient/whānau	Clinician ethnicity	Individual/behavioural					1	1	1		1					1		1	1	1				1		1						1	1								1	1		1	1
Historical/social/political	Socioeconomic factors (poverty, disadvantage, housing, unemployment, abuse)	Socioeconomic factors	Governance/political		1			1			1				1				1			1		1	1						1		1						1				1				1
Cultural	Internalised blame	Whakamā	Individual/behavioural			1	1		1	1	1	1				1	1	1	1	1		1	1				1															1
Historical/social/political	Prejudice/racism/bias/discrimination	Racism	Governance/political		1										1					1			1	1			1	1		1	1	1	1							1
Cultural	Clinician cultural competence	Clinician cultural competence	Individual/behavioural	1				1							1						1		1					1				1						1		1		1	1			1			1
Service delivery	Involvement of whānau in services/healthcare	Whānau involvement in healthcare	Individual/behavioural		1			1						1	1				1				1										1				1			1	1				1				1
Service delivery	Cost of treatment (financial impact/direct costs)	Cost of clinical care	Public policy	1				1					1		1			1		1	1				1		1						1		1									1
Service delivery	Practical support of patient within health services	Patient support	Health service/community		1					1		1	1	1	1						1				1												1								1			1
Clinician-patient interaction	Respect/sensitivity shown by clinician	Clinician respect for patient	Individual/behavioural			1		1		1																						1	1				1		1	1			1
Historical/social/political	Colonization/historical/political	Colonization	Governance/political					1			1							1							1						1			1									1
Clinician-patient interaction	Clinician availability (perceived/actual)	Clinician availability	Individual/behavioural				1						1		1					1	1				1					1										1		1			1
Clinician-patient interaction	Clinician clinical competence	Clinician competence	Individual/behavioural	1												1											1					1							1
[truncated: 13 more columns]

## Sheet: Recommendations by researchers
What recommendations are made/what solutions are proposed by researchers	Domain	Short form	White 1999	Tipene-Leach 2000	Bassett 2002	Buetow 2003	Cram 2003	Williams 2003	Gibbs 2004	Glover 2005	van der Oest 2005	Bolitho 2006	Corbett 2006	Penney 2006	Buetow 2007	Dew 2007	Lovell 2007	Fernandez 2008	Waetford 2008	Walker 2008	Wilson 2008	Arlidge 2009	Edwards 2009	Glover 2009a	Glover 2009b	Jansen 2009	Wiley 2009	Handley 2010	Laird 2010	McManus 2010	Pitama 2011	Shih 2011	Thompson-Evans 2011	Bassett-Clarke 2012	Evans 2012	Glover 2012	Gray 2012	Sheridan 2012	Wilson 2012	Elder 2013	Frey 2013	Johnson 2013	Lee 2013	Slater 2013	Te Karu 2013	Angelo 2014	Bakker 2014	Johnston Taylor 2014	Makowharemahihi 2014
Integration of tikanga in health practices/services	Health service/community	Cultural appropriateness of health services	1	1		1	1	1		1	1			1			1	1	1	1	1		1	1			1		1	1	1	1				1	1			1	1							1
Clinician awareness/responsiveness to Māori	Individual/behaviour	Clinician responsiveness to tikanga/practices	1		1	1	1	1	1	1	1		1	1				1	1	1	1	1		1							1	1						1	1		1	1			1	1		1
Health literacy interventions for Māori patients/whānau	Health service/community	Health literacy interventions	1		1	1		1		1				1	1			1		1		1	1	1	1		1		1	1		1				1				1	1						1	1
Information sharing and communication	Individual/behaviour	Communication skills	1		1	1	1							1	1				1	1	1	1		1	1	1	1		1			1					1	1			1			1			1
Healthcare organization/structure/navigation	Health service/community	Healthcare organisation	1						1		1		1	1					1	1	1	1	1	1			1			1		1																1	1
Involvement of whānau in health education and delivery	Health service/community	Whānau provision of healthcare		1					1					1				1	1	1									1	1		1				1				1	1					1		1
Māori health providers/workforce	Health service/community	Māori healthcare providers						1	1		1					1			1	1				1			1					1									1	1		1	1
Māori-involvement in health services design and development	Health service/community	Māori-involvement in health service development						1			1			1													1		1			1					1				1
Culturally relevant interventions	Health service/community	Culturally relevant interventions								1				1										1						1		1	1			1
Socioeconomic policies	Governance/political	Socioeconomic policies		1																		1	1	1			1			1		1						1
Support for whānau-based care	Health service/community	Whānau-based care							1				1					1	1																					1						1		1
Research	Health service/community	Clinical research								1		1												1	1				1	1			1			1
Preventative health care/early treatment/screening	Health service/community	Preventative health care/early treatment/screening		1										1	1		1		1	1												1													1				1
Clinician awareness of determinants of Māori health	Individual/behaviour	Awareness of Māori health determinants		1			1							1						1	1			1														1				1
Community-based support/engagement	Health service/community	Community-based support/engagement		1									1											1						1		1					1											1
Holistic models of care	Health service/community	Holistic models of care	1				1														1											1								1		1							1
Reflexive practice	Individual/behaviour	Reflexive practice												1							1						1											1	1		1					1
Cultural competency framework/strategy	Public policy	Cultural competency framework/strategy	1																		1	1								1
Reference/resource materials for cultural competency	Health service/community	Reference/resource materials for cultural competency						1			1								1			1					1														1
Flexibility/accessibility of health services	Health service/community	Accessibility of healthcare											1	1					1	1																												1
Training of clinicians to implement guidelines	Individual/behaviour	Guideline implementation												1								1		1
Funding/reduced cost of services	Public policy	Funding/reduced cost of services											1						1
Referral practices/clinician bias	Health service/community	Referral practices/clinician bias
Professional role-modelling	Individual/behaviour	Professional role-modelling																1						1
Traditional medicines/rongoa/techniques	Health service/community	Traditional medicines/rongoa/techniques	1					1
Data collection processes	Health service/community	Improved data collection																	1								1
Increased specialist services	Public policy	Increased specialist services																		1
[truncated: 14 more columns]

## Sheet: Study quality
Study completeness of reporting (COREQ)	Guide	White 1999	Tipene-Leach 2000	Bassett 2002	Buetow 2003	Cram 2003	Williams 2003	Gibbs 2004	Glover 2005	van der Oest 2005	Bolitho 2006	Corbett 2006	Penney 2006	Buetow 2007	Dew 2007	Lovell 2007	Fernandez 2008	Waetford 2008	Walker 2008	Wilson 2008	Arlidge 2009	Edwards 2009	Glover 2009a	Glover 2009b	Jansen 2009	Wiley 2009	Handley 2010	Laird 2010	McManus 2010	Pitama 2011	Shih 2011	Thompson-Evans 2011	Bassett-Clarke 2012	Evans 2012	Glover 2012	Gray 2012	Sheridan 2012	Wilson 2012	Elder 2013	Frey 2013	Johnson 2013	Lee 2013	Slater 2013	Te Karu 2013	Angelo 2014	Bakker 2014	Johnston Taylor 2014	Makowharemahihi 2014	McLellan 2014
Kaupapa Māori methodology	Did the researchers specify whether the study was conducted using Kaupapa Māori methodology	0	0	0	1	1	1	0	0	0	0	0	1	0	0	0	0	1	0	0	0	1	0	0	1	0	0	0	1	0	0	0	0	0	0	0	0	0	1	0	0	1	0	1	0	0	0	1	1
Involvement of Maori stakeholders in study design	Did the researchers specify whether Māori stakeholders were involved in study design	1	0	0	0	1	1	1	1	0	1	1	1	0	0	0	1	1	1	1	1	1	0	0	1	1	1	0	1	1	0	1	0	1	0	0	0	1	1	0	1	1	1	1	0	0	1	1	1
Personal characteristics of interviewer(s)
Interviewer/facilitator identified	Which author/s conducted the interview of focus group	0	1	1	1	0	0	1	0	0	1	1	1	1	1	0	0	1	0	0	1	1	1	0	1	0	1	1	1	0	0	0	1	0	0	0	0	0	1	0	1	0	1	1	1	1	1	0	1
Occupation	What was their occupation at the time of the study?	0	0	0	1	0	0	1	0	0	0	0	1	0	1	0	0	1	0	0	0	1	1	0	1	0	1	1	1	0	0	0	1	0	0	0	0	0	1	0	1	0	1	1	1	1	1	0	1
Gender	Does the study describe whether the interviewer was male or female?	0	0	0	1	0	0	1	0	0	1	1	1	0	0	0	0	1	0	0	0	1	1	0	1	0	1	1	1	0	0	0	1	0	0	0	0	0	1	0	1	0	1	1	1	1	1	0	1
Ethnicity	Is the ethnicity of the interview reported?	1	1	1	0	0	0	1	0	0	1	1	1	0	0	0	0	1	0	0	1	1	0	0	1	0	0	1	1	0	0	0	0	1	0	0	0	0	1	0	0	0	1	1	1	1	1	0	0
Experience and training	What experience or training did the interviewer have?	0	1	0	0	0	0	1	0	0	0	0	1	1	0	0	0	1	0	0	0	1	0	0	0	0	0	0	0	0	0	0	0	0	0	0	0	0	1	0	0	0	1	0	0	1	0	0	0
Background and content
Description of cultural/political and historical context	Was the cultural/political and /or historical context for the study described?	1	1	1	1	1	1	1	1	1	1	1	1	1	1	1	1	1	1	1	1	1	1	1	1	1	1	1	1	1	1	1	1	1	1	1	1	1	1	1	1	1	1	1	1	1	1	1	1
Relationship with participants	Was a relationship with the participants established prior to the study	1	0	0	0	0	0	0	0	0	0	0	0	0	0	0	0	0	0	0	0	0	0	0	0	0	0	0	1	0	0	0	0	0	0	0	0	0	1	0	0	0	0	1	0	0	0	0	0
Relationship established prior to study commencement	What did the participants know about the researcher? E.g. personal goals, reasons for doing the research	1	0	0	0	0	0	0	0	0	0	0	0	0	0	0	0	0	0	0	0	0	0	0	0	0	0	0	1	0	0	0	0	0	0	0	0	0	1	0	0	0	0	0	0	0	0	0	0
Theoretical framework
Methodological orientation and theory	What methodological orientiation was stated to underpin the study? E.g. grounded theory, discourse analysis, ethnography, phenomenology, content analysis	0	0	1	0	1	1	0	1	0	0	0	1	1	0	0	0	1	0	1	0	1	0	0	0	0	1	0	0	0	1	0	0	1	0	0	1	0	1	0	0	0	0	0	1	0	0	0	0
Participant selection
Method of participant selection	How were participants selected? E.g. purposive, convenience, consecutive, snowball	1	1	0	1	1	1	1	0	1	1	1	1	1	1	1	1	1	1	1	1	1	1	1	1	1	1	1	1	1	1	1	1	0	1	1	1	1	1	1	1	1	1	1	1	1	1	1	1
Sample size	How many participants were in the study?	1	1	1	1	1	1	1	0	0	0	1	1	1	1	1	1	1	1	0	1	1	1	1	1	1	1	1	1	1	1	1	1	0	1	1	1	1	0	1	1	1	1	1	0	1	1	1	1
Number and reasons for nonparticipation	How many people refused to participate or dropped out?	0	0	0	0	0	0	1	0	0	1	0	1	0	0	0	0	1	0	0	0	0	0	0	0	0	0	0	1	1	0	0	0	0	0	0	1	0	1	0	0	0	0	1	1	1	0	0	0
Setting of data collection	Where was the data collected? E.g. home, clinic, workplace, marae	0	0	0	0	0	0	0	0	0	1	0	1	0	0	0	0	1	0	0	1	1	1	0	1	0	1	0	0	0	0	1	0	0	0	0	1	0	1	1	0	0	0	0	1	1	1	0	1
Presence of nonparticipants	Was anyone else present besides the researchers and participants?	0	0	0	0	0	0	0	0	0	0	1	1	0	0	0	0	1	0	0	1	1	1	0	0	1	0	1	1	0	1	0	0	0	0	0	1	0	0	0	0	0	1	0	1	0	0	0	1
Description of participant characteristics	What are the important characteristics of the sample?	1	1	1	1	0	0	1	0	0	0	0	1	1	0	0	1	1	0	0	0	0	1	0	1	0	1	0	1	1	1	1	1	0	1	1	1	0	0	1	0	0	1	1	1	1	1	0	1
Data collection
Interview guide or topics provided	Were the questions, prompts, guides provided by the authors?	1	1	0	0	0	1	0	0	0	0	0	0	0	0	0	0	1	0	0	0	1	0	0	0	1	0	1	0	0	0	0	1	0	1	0	1	0	0	1	1	1	0	0	1	1	1	0	0
Repeat interviews	Were repeat interviews carried out?	0	0	0	0	0	0	0	0	0	0	0	1	0	0	0	0	0	0	0	0	0	0	0	0	0	0	0	0	0	0	0	0	0	0	0	0	0	0	0	0	0	0	0	0	0	0	1	0
Audio/visual recording	Did the authors use audio or visual recording?	1	1	1	1	1	1	0	1	0	1	1	1	1	0	1	1	1	0	0	1	1	0	1	1	1	1	0	1	1	1	1	1	0	0	1	1	1	1	1	0	1	1	0	1	1	1	0	1
Field notes	Were field notes made during and/or after the interview or focus group?	1	0	0	0	0	1	0	0	1	0	0	0	0	0	0	0	1	0	1	0	1	1	0	1	0	0	0	1	0	0	0	0	0	0	0	0	0	0	0	0	0	0	0	0	0	0	0	0
Duration	Was the duration of the interviews or focus group described?	1	0	0	0	0	0	0	0	0	0	0	1	0	0	1	1	1	0	0	0	1	1	0	0	1	1	0	1	1	1	0	0	0	1	0	1	0	1	0	0	1	0	0	1	0	1	0	1
Data or theoretical sufficiency	Was data sufficiency discussed?	0	0	0	0	0	1	0	0	0	0	0	0	0	0	0	0	0	0	1	0	0	0	0	0	1	1	0	1	1	0	0	0	0	0	0	0	1	0	0	0	1	0	1	1	0	0	0	0
Data analysis
Number of data coders	How many data coders coded the data?	0	1	1	1	0	0	0	0	0	1	0	1	1	1	1	1	1	1	0	1	0	0	0	0	0	1	1	0	1	1	0	1	0	0	1	1	0	1	1	0	1	1	1	1	1	1	1	1
Description of coding tree	Did authors provide a description of the coding tree?	0	0	0	0	0	0	0	0	0	0	0	1	0	0	0	0	0	0	0	0	0	0	0	0	0	0	0	0	1	0	0	1	0	0	0	0	1	0	0	0	0	0	1	0	0	0	0	1
Derivation of themes	Were the themes derived in advance or derived from the data?	1	0	1	1	0	1	0	0	0	0	1	1	1	1	0	1	1	0	1	0	1	0	0	0	0	0	0	1	1	1	1	1	0	1	1	1	1	1	1	0	1	1	1	1	1	1	1	1
Use of software	What software, if applicable, was used to manage the data?	1	1	0	1	0	0	0	1	0	0	0	1	0	0	0	0	1	0	0	0	1	0	1	0	0	0	0	1	0	0	0	0	0	1	0	1	0	0	1	0	0	1	0	0	0	0	1	1
Description of the cultural context informing analysis	Did the researchers describe the cultural context that informed the analysis process?	1	0	0	0	1	0	0	1	0	0	0	1	1	0	0	0	1	0	0	0	1	0	0	0	0	0	0	1	0	0	0	0	1	0	0	1	0	1	1	1	0	1	0	1	0	0	0	1
Participant feedback or member checking	Did participants provide feedback on the findings?	0	0	1	1	0	0	0	0	0	1	1	0	0	0	0	1	0	1	0	0	1	0	0	0	0	1	0	1	0	1	0	1	0	0	0	0	0	1	0	0	1	0	1	0	1	0	0	1
Reporting
Participant quotations provided	Were participant quotations presented to illustrate the themes/findings? Were the quotations identified e.g., participant number	1	1	1	1	0	1	0	1	1	0	1	1	0	1	1	1	1	1	1	1	1	0	1	1	1	1	0	1	1	1	1	0	1	1	1	1	1	1	1	1	1	1	1	1	1	1	1	1
Clarity of major themes	Were major themes clearly presented in the findings?	0	0	0	0	0	1	0	0	0	1	0	1	0	0	0	0	0	0	0	1	1	0	0	0	0	0	0	0	1	1	0	1	0	1	1	1	1	0	1	0	0	1	1	1	1	0	0	1
Clarity of minor themes	Is there a description of diverse cases/discussion of minor themes?	0	0	0	0	0	0	0	0	0	0	0	1	0	0	0	0	0	0	0	1	1	0	0	0	0	0	0	1	0	0	0	0	0	0	1	1	1	0	0	0	0	0	1	0	1	0	0	0
		16	12	11	14	8	13	11	7	4	12	12	26	11	8	7	11	24	7	8	13	24	11	6	14	10	16	10	24	14	13	9	14	6	10	10	18	11	21	13	10	13	18	20	20	19	16	10	21
1 = Reported
0 = Not reported
[truncated: 6 more columns]
